# Supplementary material for: QTL mapping for micronutrients concentration and yield component traits in a hexaploid wheat mapping population
Source: J Cereal Sci. 2019 Jul;88:57–64. doi: 10.1016/j.jcs.2019.05.008 (PMC7729826; doi:10.1016/j.jcs.2019.05.008)
Supplement: Multimedia component 1 [file mmc1.xml]

<?xml version="1.0" encoding="UTF-8" standalone="no"?><data:data><datasets><author>velu@cgiar.org</author><type>0</type><dataset><value>1</value><reason>Data will be made available on request</reason><comments/></dataset></datasets></data:data>
